# Supplementary material for: Superresolution microscopy reveals linkages between ribosomal DNA on heterologous chromosomes
Source: J Cell Biol. 2019 Jul 3;218(8):2492–513. doi: 10.1083/jcb.201810166 (PMC6683752; doi:10.1083/jcb.201810166)
Supplement: Tables S1--S3 (zipped Excel files) [file JCB_201810166_TableS1-S3.zip]

Archive with 3 entries (3 files):
- JCB_201810166_TableS1.xlsx
- JCB_201810166_TableS2.xlsx
- JCB_201810166_TableS3.xlsx
