# Supplementary material for: Superresolution microscopy reveals linkages between ribosomal DNA on heterologous chromosomes
Source: J Cell Biol. 2019 Jul 3;218(8):2492–513. doi: 10.1083/jcb.201810166 (PMC6683752; doi:10.1083/jcb.201810166)
Supplement: Tables S1--S3 (zipped Excel files) [file JCB_201810166_TableS1-S3.zip › JCB_201810166_TableS1.xlsx]

## Sheet: Combined
Table S1
	Chromosomal spreads from mouse-human hybrid cell line GM15292
	total # of chromo-somes	# of mouse chromo-somes with rDNA loci	# of mouse chromo-somes with active (UBF+) rDNA loci	# of mouse rDNA linkages	# of UBF+ mouse rDNA linkages	# of human chromo-somes with rDNA loci	# of human chromo-somes with active (UBF+) rDNA loci	# of human rDNA linkages
	102	34	21	2	2	3	0	0
	75	24	17	0	0	4	0	0
	108	31	18	1	1	2	0	0
	113	33	15	0	0	3	0	0
	63	21	10	1	1	1	0	0
	112	36	19	0	0	3	0	0
	84	30	20	1	1	2	0	0
	112	34	18	1	1	3	0	0
	105	33	18	1	1	2	0	0
	112	33	19	2	2	5	0	0
Sum:		309	175	9	9	28	0	0
Overall: 9 linkages between 175 UBF+ mouse loci (1 linkage per 19.4 loci); 0 linkages between 134 mouse UBF- loci (Fisher's exact test P < 0.01)
	0 linkages between 28 human loci (all UBF-)
