# Supplementary material for: Superresolution microscopy reveals linkages between ribosomal DNA on heterologous chromosomes
Source: J Cell Biol. 2019 Jul 3;218(8):2492–513. doi: 10.1083/jcb.201810166 (PMC6683752; doi:10.1083/jcb.201810166)
Supplement: Tables S1--S3 (zipped Excel files) [file JCB_201810166_TableS1-S3.zip › JCB_201810166_TableS2.xlsx]

## Sheet: Sheet1
Table S2
	Chromosomal spreads from parental CHON-002					Chromosomal spreads from CHON tetraploid 1					Chromosomal spreads from CHON tetraploid 2
	Total # of rDNA loci	# of inactive (UBF-) rDNA loci	#of linkages between active (UBF+) loci	#of linkages between inactive (UBF-) loci		Total # of rDNA loci	# of inactive (UBF-) rDNA loci	#of linkages between active (UBF+) loci	#of linkages between inactive (UBF-) loci		Total # of rDNA loci	# of inactive (UBF-) rDNA loci	#of linkages between active (UBF+) loci	#of linkages between inactive (UBF-) loci
	10	0	0	0		20	1	0	0		20	3	2	0
	10	0	1	0		19	3	4	0		20	1	0	0
	10	1	0	0		20	4	1	0		20	1	2	0
	10	0	2	0		19	1	0	0		19	4	2	0
	10	1	2	0		20	3	1	0		18	6	1	0
	9	1	2	0		20	2	2	0		20	4	0	0
	10	1	1	0		19	4	4	0		20	4	0	0
	10	0	0	0		20	4	4	0		20	3	1	0
	11	1	1	0		20	6	0	0		20	5	0	0
	10	0	0	0		19	3	3	0		20	5	1	0
Sum:	100	5	9	0		196	31	19	0		197	36	9	0
Overall: 37 linkages between 421 UBF+ loci (1 linkage per 11 loci) and 0 linkages between 72 UBF- loci (Fisher's exact test P < 0.01)
