# Supplementary material for: Superresolution microscopy reveals linkages between ribosomal DNA on heterologous chromosomes
Source: J Cell Biol. 2019 Jul 3;218(8):2492–513. doi: 10.1083/jcb.201810166 (PMC6683752; doi:10.1083/jcb.201810166)
Supplement: Tables S1--S3 (zipped Excel files) [file JCB_201810166_TableS1-S3.zip › JCB_201810166_TableS3.xlsx]

## Sheet: Sheet1
Table S3
siRNA and primer sequences used in this study
Dharmacon ON-TARGETplus SMARTpool siRNA
Dharmacon Reference #	Gene	Target sequences
L-013711-00	APOBEC3C	GGCAAUGUAUCCAGGCACA
L-013711-00	APOBEC3C	AAAAGAAGGCUACGGGAGA
L-013711-00	APOBEC3C	AAAACCAACUUUCGACUUC
L-013711-00	APOBEC3C	CCAGCAUAACCAAAUCUUA
L-007287-00	BLM	CUAAAUCUGUGGAGGGUUA
L-007287-00	BLM	GAUCAAUGCUGCACUGCUU
L-007287-00	BLM	GGAUGACUCAGAAUGGUUA
L-007287-00	BLM	GCAACUAGAACGUCACUCA
L-003461-00	BRCA1	CAACAUGCCCACAGAUCAA
L-003461-00	BRCA1	CCAAAGCGAGCAAGAGAAU
L-003461-00	BRCA1	UGAUAAAGCUCCAGCAGGA
L-003461-00	BRCA1	GAAGGAGCUUUCAUCAUUC
L-003462-00	BRCA2	GAAACGGACUUGCUAUUUA
L-003462-00	BRCA2	GGUAUCAGAUGCUUCAUUA
L-003462-00	BRCA2	GAAGAAUGCAGGUUUAAUA
L-003462-00	BRCA2	UAAGGAACGUCAAGAGAUA
L-006826-00	BUB3	GCAGAUUUACCCAGUCAAU
L-006826-00	BUB3	GGACUACGCUUGCAAUAGC
L-006826-00	BUB3	AAGCAGGGUUAUGUAUUAA
L-006826-00	BUB3	GCAUACGAGCGUUUCCAAA
L-004296-00	CBX5	GGAUUGCCCUGAGCUAAUU
L-004296-00	CBX5	UAGACAGGCGCGUGGUUAA
L-004296-00	CBX5	GGGAGAAGUCAGAAAGUAA
L-004296-00	CBX5	GAAAGAAACAGCAAAGAGC
L-020021-01	CD3EAP	GAAAUGGAUGUGCGGAAGA
L-020021-01	CD3EAP	CGUCAAGGGCAAAUUGGCA
L-020021-01	CD3EAP	GCGCUGACGGGUCCAGAUA
L-020021-01	CD3EAP	AGUCACAGGGCCUAGGUCA
L-020165-00	CTCF	GAUGAAGACUGAAGUAAUG
L-020165-00	CTCF	GGAGAAACGAAGAAGAGUA
L-020165-00	CTCF	GAAGAUGCCUGCCACUUAC
L-020165-00	CTCF	GAACAGCCCAUAAACAUAG
L-009950-00	DHX9	GGAUUAAACUGCAAAUAUC
L-009950-00	DHX9	GGCUUUGGUUGUUGAAGUA
L-009950-00	DHX9	CAAACAACCUGCUAUCAUC
L-009950-00	DHX9	GUAAAUGAACGUAUGCUGA
L-003486-00	EP300	GGACUACCCUAUCAAGUAA
L-003486-00	EP300	GACAAGGGAUAAUGCCUAA
L-003486-00	EP300	GUUCAAUAAUGCCUGGUUA
L-003486-00	EP300	CGACAGGGAUGCAGCAACA
L-011028-00	ERCC3	GAUCAAGGUUAUAGCUUCA
L-011028-00	ERCC3	CGAGAAUGCCGCUUAAGAA
L-011028-00	ERCC3	CCCUAUGUCUCCUGAAUUU
L-011028-00	ERCC3	CCGCGAAGAUGACAAAAUU
L-019946-00	ERCC4	CCAAACAGCUUUAUGAUUU
L-019946-00	ERCC4	GCACCUCGAUGUUUAUAAA
L-019946-00	ERCC4	CGGAAGAAAUUAAGCAUGA
L-019946-00	ERCC4	UGACAAGGGUACUACAUGA
L-006626-00	ERCC5	GACUGAAGCCUUUCCGAUA
L-006626-00	ERCC5	GAUCCUGGCUGUUGAUAUU
L-006626-00	ERCC5	GCAAGAAACAAGUAGCAUA
L-006626-00	ERCC5	CGAUAGAUAUUGAGUCUGA
L-006626-00	ERCC5	GACUGAAGCCUUUCCGAUA
L-006626-00	ERCC5	GAUCCUGGCUGUUGAUAUU
L-006626-00	ERCC5	GCAAGAAACAAGUAGCAUA
L-006626-00	ERCC5	CGAUAGAUAUUGAGUCUGA
L-025788-01	ESCO2	CGAGUGAUCUAUAAGCCAA
L-025788-01	ESCO2	GAGAGUAGUUGGGUGUUUA
L-025788-01	ESCO2	GUUGAUACCCUCAGGAAUU
L-025788-01	ESCO2	CAUCGACGCUGGUCAGAAA
L-003500-00	HDAC8	GACGGAAAUUUGAGCGUAU
L-003500-00	HDAC8	GGAAUUGGCAAGUGUCUUA
L-003500-00	HDAC8	CAGCAUAUGGUCCUGAUUA
L-003500-00	HDAC8	UAGAAUAUGGGCUAGGUUA
L-003282-02-0005	MYC	ACGGAACUCUUGUGCGUAA
L-003282-02-0005	MYC	GAACACACAACGUCUUGGA
L-003282-02-0005	MYC	AACGUUAGCUUCACCAACA
L-003282-02-0005	MYC	CGAUGUUGUUUCUGUGGAA
L-003008-00	MTOR	GGCCAUAGCUAGCCUCAUA
L-003008-00	MTOR	CAAAGGACUUCGCCCAUAA
L-003008-00	MTOR	GCAGAAUUGUCAAGGGAUA
L-003008-00	MTOR	CCAAAGCACUACACUACAA
L-016143-01	MUS81	CAGCCCUGGUGGAUCGAUA
L-016143-01	MUS81	CAUUAAGUGUGGGCGUCUA
L-016143-01	MUS81	UGACCCACACGGUGCGCAA
L-016143-01	MUS81	CUCAGGAGCCCGAGUGAUA
L-004240-00-0005	NCAPH	CUUUAGGCCUCGACGCAAA
L-004240-00-0005	NCAPH	GGGCAGAUCCCUCGUGAAU
L-004240-00-0005	NCAPH	UGACAGCGCUCUCCGGAAA
L-004240-00-0005	NCAPH	GCAAAAGGGCAGCCGGCAA
L-003283-00	ORC1	UAAGAAACGUGCUCGAGUA
L-003283-00	ORC1	CCUCAGAUCCGUAGUCGAA
L-003283-00	ORC1	CAUCGUAUCCGCAGAAAGA
L-003283-00	ORC1	CAGCUUCGGUUUCUAGGUA
L-003285-00	ORC3	GACCAUGUGGCAAGACUAA
L-003285-00	ORC3	GCGACUACAAGAGGAAUUA
L-003285-00	ORC3	CCACAAAAGUACUACAAGA
L-003285-00	ORC3	GGACAGUAAGCUUCGAUUC
L-013740-00	PARP12	UGUAAGAGAUCCCAUGAUU
L-013740-00	PARP12	AGUUGUAGCUUUCAAGAUA
L-013740-00	PARP12	CGAAGAGCAUCCCAGACUA
L-013740-00	PARP12	CGAUGGCAAUUCUUGGAUA
L-014098-01	POLR1E	CGGAUUCUAUGAAGGCGAA
L-014098-01	POLR1E	AUAGGGUAGUUAAGCGGAA
L-014098-01	POLR1E	GGAAGAUUACCUAGACGCA
L-014098-01	POLR1E	CAGCCAAGCCUGAAGACGU
L-003023-00	PTEN	GAUCAGCAUACACAAAUUA
L-003023-00	PTEN	GACUUAGACUUGACCUAUA
L-003023-00	PTEN	GAUCUUGACCAAUGGCUAA
L-003023-00	PTEN	CGAUAGCAUUUGCAGUAUA
L-006832-00	RAD21	GCUCAGCCUUUGUGGAAUA
L-006832-00	RAD21	GGGAGUAGUUCGAAUCUAU
L-006832-00	RAD21	GACCAAGGUUCCAUAUUAU
L-006832-00	RAD21	GCAUUGGAGCCUAUUGAUA
L-006832-00	RAD21	GCUCAGCCUUUGUGGAAUA
L-006832-00	RAD21	GGGAGUAGUUCGAAUCUAU
L-006832-00	RAD21	GACCAAGGUUCCAUAUUAU
L-006832-00	RAD21	GCAUUGGAGCCUAUUGAUA
L-003530-00	RAD51	UAUCAUCGCCCAUGCAUCA
L-003530-00	RAD51	CUAAUCAGGUGGUAGCUCA
L-003530-00	RAD51	GCAGUGAUGUCCUGGAUAA
L-003530-00	RAD51	CCAACGAUGUGAAGAAAUU
L-011373-00	RAD51B	GAGCUGUGGUGUACAUUGA
L-011373-00	RAD51B	GUAUUUGGCUGAGGAGUUU
L-011373-00	RAD51B	CCACCAACAUGGGAGGAUU
L-011373-00	RAD51B	CCAGUUAUCUUGACGAAUC
L-010534-00	RAD51C	GUUCAGCACUAGAUGAUAU
L-010534-00	RAD51C	GUGAAACCCUCCGAGCUUA
L-010534-00	RAD51C	UUUGAAAUGCAGCGGGAUU
L-010534-00	RAD51C	GCAGAAGCCUUAGAAACUC
L-017467-00	RAD51D	CCACAUAACUCGAGACAGG
L-017467-00	RAD51D	GAUCAGACAUGACCUGUGC
L-017467-00	RAD51D	GGCCAAAUCUUCCCGACAG
L-017467-00	RAD51D	AGAAAUGUGGCUUGUCUUA
L-013597-00	RECQL	GAGCUUAUGUUACCAGUUA
L-013597-00	RECQL	CUACGGCUUUGGAGAUAUA
L-013597-00	RECQL	GAUUAUAAGGCACUUGGUA
L-013597-00	RECQL	GGGCAAGCAAUGAAUAUGA
L-012595-01	RNASEH1	GACAGUAUGUUUACGAUAA
L-012595-01	RNASEH1	GAGCACAGGUGGACCGGUU
L-012595-01	RNASEH1	ACAAGAAUCGGAGGCGAAA
L-012595-01	RNASEH1	GAGCAGGAAUCGGCGUUUA
L-003535-01	RNASEH2A	CGGGAAAGGCUGUUUGCGA
L-003535-01	RNASEH2A	AAAUGGAGGACACGGACUU
L-003535-01	RNASEH2A	AUGCAUUGGACCAGGGCGU
L-003535-01	RNASEH2A	AGACCCUAUUGGAGAGCGA
L-013703-00	RPL11	UAAAGGUGCGGGAGUAUGA
L-013703-00	RPL11	GCAGAAGUAUGAUGGGAUC
L-013703-00	RPL11	GAACUUCGCAUCCGCAAAC
L-013703-00	RPL11	GAGACAGACUGACGCGAGC
L-008956-01	RPL4	GAAGAAGCCUGCUGCAUAA
L-008956-01	RPL4	CUAUGCUGUCAGUGAAUUA
L-008956-01	RPL4	AGUGCUGAGUCUUGGGGUA
L-008956-01	RPL4	CAGCGGCACUACAAGCCAA
L-013611-00	RPL5	UGAUUAUUAUGCUCGGAAA
L-013611-00	RPL5	GAUAGUCUGCGCAGCGUAU
L-013611-00	RPL5	UAGAAGACGACGAGAGGGU
L-013611-00	RPL5	ACUUAUGAACAGCAACUAA
L-016947-00	RRN3	GCUGUUAGAUCCAGACAUA
L-016947-00	RRN3	GGAAGGCGAUGUAGAUGUU
L-016947-00	RRN3	CAAAGGAUCUAUAUCGCGA
L-016947-00	RRN3	GAAUAGAAGUCAAACAGUA
L-021420-00	SETX	GCACGUCAGUCAUGCGUAA
L-021420-00	SETX	GCAAUAAGCUCAUCCUAGU
L-021420-00	SETX	GCUCAACUCUCCAAAUAGA
L-021420-00	SETX	UAGCACAGGUUGUUAAUCA
L-003540-00	SIRT1	GCAAAGGAGCAGAUUAGUA
L-003540-00	SIRT1	GCGAUUGGGUACCGAGAUA
L-003540-00	SIRT1	GGAUAGGUCCAUAUACUUU
L-003540-00	SIRT1	CCACCUGAGUUGGAUGAUA
L-004826-00	SIRT2	CCGCUAAGCUGGAUGAAAG
L-004826-00	SIRT2	GCGCGUUUCUUCUCCUGUA
L-004826-00	SIRT2	GAGAUCAGCUAUUUCAAGA
L-004826-00	SIRT2	CCACCGGCCUCUAUGACAA
L-015461-01	SMC1B	AGGAAGAGGCAGAACGUUA
L-015461-01	SMC1B	UCAAUAAAGGACAGCGAAA
L-015461-01	SMC1B	UAGAGAAGUUAGAGGAGUA
L-015461-01	SMC1B	GAGCAUGUGAAUAGGGAUU
L-006836-01	SMC2	GCAGAGGCUCAGCGAGUUA
L-006836-01	SMC2	GGUUCGGGCUUCUAAUUUA
L-006836-01	SMC2	CAGCAAAGCUCAUAUCACA
L-006836-01	SMC2	CCCAAGACACUGUAAUUAA
L-006834-00	SMC3	CAACGUAGCUUACAGAGUU
L-006834-00	SMC3	GGUGUAAAGUUCAGAAAUA
L-006834-00	SMC3	GAGAGUAGAUGCACUGAAU
L-006834-00	SMC3	GCAGUGCAACACAGAAUUA
L-006837-00	SMC4	GUUAAACGCUUACACAAUA
L-006837-00	SMC4	GAAGUUAUGGAUAGCCUUA
L-006837-00	SMC4	GCAAGCAUCCAGCGUUUAA
L-006837-00	SMC4	GCACUGGACUACAUUGUUG
L-014117-01	SMC5	CGAAAUAAUUGAUAAGCGA
L-014117-01	SMC5	GAAAGAAUUGAACGGGUAA
L-014117-01	SMC5	GAAACUUGUUACCGAAUUA
L-014117-01	SMC5	GAACAGGGAAGUCGAGCAU
L-018408-01	SMC6	AGAAAUAGAUAAUGCGGUU
L-018408-01	SMC6	GGACAAAGAAAUUAAUCGA
L-018408-01	SMC6	CAGCAUAGAUGGAAGUCGA
L-018408-01	SMC6	CUUUAAAGCCAGUGUGUAU
L-011783-00	SSRP1	AAGAAGAACUAGCCAGUAC
L-011783-00	SSRP1	CGAUGAAUAUGCUGACUCU
L-011783-00	SSRP1	GGAGUUCAACGACGUCUAU
L-011783-00	SSRP1	GCUCUGGGCCAUGGACUUA
L-021351-00	STAG2	GAAAUUUACUUGCAGCAUU
L-021351-00	STAG2	GUAGAUGAUUGGAUAGAAU
L-021351-00	STAG2	GGGAUUUAUUUGCUUGUAA
L-021351-00	STAG2	CCACUGAUGUCUUACCGAA
L-009517-00	SUPT16H	AGUCUAAUGUGUCCUAUAA
L-009517-00	SUPT16H	GCAUAUACCAUCGCUGUAA
L-009517-00	SUPT16H	ACACGGAUGUGCAGUUCUA
L-009517-00	SUPT16H	GUACAGCAAUUGGCGGAAA
L-009604-00	SUV39H1	CUAAGAAGCGGGUCCGUAU
L-009604-00	SUV39H1	GGUGAAAUGGCGUGGAUAU
L-009604-00	SUV39H1	UCGAGUACCUGUGCGAUUA
L-009604-00	SUV39H1	CAAAUCGUGUGGUACAGAA
L-012144-00	TAF1A	GGAUGAUUAUGCUUACAAU
L-012144-00	TAF1A	CGGAUGCACUAAGAAUAUA
L-012144-00	TAF1A	AAAGAUCUCCUUACAACAU
L-012144-00	TAF1A	UGGCCAGGCUUUCAUUUCA
L-012145-00	TAF1B	ACACUGAUCUUAUUCCUAA
L-012145-00	TAF1B	GCCAAUCACUGCUGACUAA
L-012145-00	TAF1B	UGUGAAGGUUUCCAGUAUA
L-012145-00	TAF1B	AAGCAGGCAUAUUGUAAGA
L-014655-01	TDRD3	CUGAAGCACAUAACGGAAA
L-014655-01	TDRD3	CAAAUGUGAUAGACCGUAU
L-014655-01	TDRD3	UAGCAGAGAACUUGAUCGA
L-014655-01	TDRD3	CCGAAAUAGGGAAGUUUUA
L-019911-00	THOC1	GCAAUGAUCUCCUAAGAAG
L-019911-00	THOC1	GAAUAAGUCUGGAUUAAGU
L-019911-00	THOC1	GAGGAGAACAUGUAUAUUU
L-019911-00	THOC1	GCUAUUAUUUCUCUUGCUA
L-005278-00	TOP1	GAAAAUGGCUUCUCUAGUC
L-005278-00	TOP1	GAUUUCCGAUUGAAUGAUU
L-005278-00	TOP1	GCACAUCAAUCUACACCCA
L-005278-00	TOP1	CGAAGAAGGUAGUAGAGUC
L-004239-00	TOP2A	CGAAAGGAAUGGUUAACUA
L-004239-00	TOP2A	GAUGAACUCUGCAGGCUAA
L-004239-00	TOP2A	GGAGAAGAUUAUACAUGUA
L-004239-00	TOP2A	GGUAACUCCUUGAAAGUAA
L-004240-00-0005	TOP2B	GAAGUUGUCUGUUGAGAGA
L-004240-00-0005	TOP2B	CGAAAGACCUAAAUACACA
L-004240-00-0005	TOP2B	GAUCAUAUGGGAUGUCUGA
L-004240-00-0005	TOP2B	GGUGUAUGAUGAAGAUGUA
L-005282-00	TOP3B	UCACCAGGUUUCAGACUAA
L-005282-00	TOP3B	GUGCACGGCUACUAUAAGA
L-005282-00	TOP3B	CGAGUACACUGGGACCUUU
L-005282-00	TOP3B	CGUGGCGGCUCUAUGAGUA
L-012378-00	TTF1	GGGCAUAUCUUGGGUAGAA
L-012378-00	TTF1	GGAGAUACUCGUUUAGAUU
L-012378-00	TTF1	GAAGACGAUUGGUGAGAUG
L-012378-00	TTF1	GAUCAUCGACUACCUUUAU
L-025303-02	TWISTNB	GGGCAGAAGCUUAUGGGUA
L-025303-02	TWISTNB	GGAAUGGGCUAUAAGAUAU
L-025303-02	TWISTNB	GAGAACAGCUUGAUGCGGA
L-025303-02	TWISTNB	CAGGAAACGCACCGGCAUU
L-020670-00	UBTF	UAACCAAGAUUCUGUCCAA
L-020670-00	UBTF	GGACCGUGCAGCAUAUAAA
L-020670-00	UBTF	CCAAUAAACGUAAGAGCAU
L-020670-00	UBTF	GAAGUUCCGUACAUUGACA
L-026287-01	WAPL	GGAGUAUAGUGCUCGGAAU
L-026287-01	WAPL	GAGAGAUGUUUACGAGUUU
L-026287-01	WAPL	CAAACAGUGAAUCGAGUAA
L-026287-01	WAPL	CCAAAGAUACACGGGAUUA
L-010378-00	WRN	GAUCCAUUGUGUAUAGUUA
L-010378-00	WRN	GCACCAAAGAGCAUUGUUA
L-010378-00	WRN	AUACGUAACUCCAGAAUAC
L-010378-00	WRN	GAGGGUUUCUAUCUUACUA
qPCR primer sequences used in this study
Target	Forward	Reverse
rDNA 5'ETS Set 1	GCTCTTCGTGATCGATGT	GGG AGA GGA GAG ACG AG
rDNA 5'ETS Set 2	GGTGTTTCCTCGTACCGCA	AAGGCTTTTCTCACCGAGGG
rDNA 5'ETS Set 3	AACGGTGGTGTGTCGTTCC	CTCACTCAAACCGCCTCGAA
GAPDH	ACATCGCTCAGACACCATG	TGTAGTTGAGGTCAATGAAGGG
